# Supplementary material for: Mutant-selective degradation by BRAF-targeting PROTACs
Source: Nat Commun. 2021 Feb 10;12:920. doi: 10.1038/s41467-021-21159-7 (PMC7876048; doi:10.1038/s41467-021-21159-7)
Supplement: Supplementary file 3 — Source Data [file 41467_2021_21159_MOESM3_ESM.zip]

Archive with 2 entries (2 files):
- source-data_main-figures.xlsx
- source-data_supp-figures.xlsx
