# Supplementary material for: Mutant-selective degradation by BRAF-targeting PROTACs
Source: Nat Commun. 2021 Feb 10;12:920. doi: 10.1038/s41467-021-21159-7 (PMC7876048; doi:10.1038/s41467-021-21159-7)
Supplement: Supplementary file 3 — Source Data [file 41467_2021_21159_MOESM3_ESM.zip › source-data_main-figures.xlsx]

## Sheet: Figure 1d
			SJF-0628			SJF-0661
		0	0.850112	1	0.742543	1.16606	1	0.71661
		1	0.580779	0.699148	0.389561	0.939752	1.05284	0.890916
		2.5	0.412082	0.508706	0.31741	0.841646	0.749693	0.684259
		10	0.261543	0.207638	0.290028	0.796062	0.961569	0.901995
		25	0.13922	0.130148	0.097626	0.436989	0.558436	0.373812
		100	0.108275	0.111294	0.094666	0.207647	0.114148	0.206451
		250	0.103566	0.103358	0.096826	0.166018	0.149984	0.017931
		1000	0.042731	0.055459	0.082731	0.046082	0.039973	0.015706

## Sheet: Figure 1e
		Time	BRAF Levels
	BRAF Levels	0	1	1
		0.5	0.797511	0.877749
		1	0.660254	0.747136
		2	0.402213	0.388691
		4	0.175583	0.191874
		6	0.117764	0.130882
		8	0.112365	0.113491
		12	0.10279	0.097787
		24	0.099571	0.035365

## Sheet: Figure 1g
Fi

## Sheet: Figure 1i,j
	Normalized BRAF levels
	no MRTX		plus MRTX
	0	1μM	0	1μM
	1	0.533054	1.20422	1.21903
	1.04146	0.413374	1.1038	0.741856
	0.766399	0.434797	1.39811	1.07504

## Sheet: Figure 2a
	Protein	ARAF		CRAF		BRAF		BRAF (V600E)		BRAF (V600A)		BRAF (V600D)		BRAF (V600K)		BRAF (G464V)		BRAF (G469A)		BRAF (K601E)		BRAF (L597V)
	IC50 value	0.277	0.263	39.84	35.48	6.612	4.98	1.919	1.815	1.34	0.787	3.013	2.354	0.548	0.438	9.528	8.841	1.113	0.845	8.567	7.105	15.41	16.59

## Sheet: Figure 2b,c
																							BRAF WT			BRAF V600E
																						0	0.141402	0.097085	0.1176	0.062006	0.062858	0.070587
																						500	0.203628		0.219472	0.076922	0.039799	0.060191
																						50	0.827395	0.636932	0.915857	0.410169	0.227031	0.313378
																						500	3.71843	4.22566	4.85998	2.05656	2.18445	2.82969
																						5000	5.34862	4.98541	5.20298	3.35862	3.01105	4.48733

## Sheet: Figure 2d,e
																				BRAF WT			BRAF V600E
																			0	0.002797		0.004639	0.001047	0.002686	0.000961
																			500	0.002134	0.00991	0.007865	0.008597		0.002033
																			50	0.003775		0.002272	0.004542	0.008797
																			500	0.026071	0.05659	0.026356	0.09731	0.119093	0.046524
																			5000	0.27023	0.265651	0.29307	0.963111	0.893658	0.90723

## Sheet: Figure 2f
				WT				VE
			0	62.8794	66.1051	74.6034	71.116	90.3372	104.298	113.402	99.3566
			1	70.3028	76.9765	73.9966	76.8824	101.72	94.1813	94.2415	89.7178
			0.01	62.8098	72.2438	74.1841	81.15	98.6289	111.853	101.244	103.435
			0.1	62.4193	73.3917	72.6638	76.7645	121.477	105.952	139.67	144.843
			1	73.8879	68.6752	71.7893	74.713	150.788	159.541	157.834	158.468
			10	77.7976	68.3955	79.9965	70.0365	145.586	139.276	148.368	130.494

## Sheet: Figure 3b
Figure 3 b

## Sheet: Figure 3c
						WT		WT+ Cobimetinib
					DMSO
					Epimer	0.000324
					100
					500	0.036792	0.217418	0.342445	0.534387
					1000	0.189417	0.614481	1.79622	1.49074
					1000	0.355626	0.280273	1.53975	1.17035
					10000	0.337295	0.72986	1.60497	1.34119

[truncated: 12 more sheets: Figure 3d, Figure 3e, Figure 3f, Figure 3g, Figure 4a , Figure 4b, Figue 4c, Figure 4d, Figure 4e, Figure  4f, Figure 4g, Sheet1]
